# Supplementary material for: Comprehensive metabolomics of Philippine Stichopus cf. horrens reveals diverse classes of valuable small molecules for biomedical applications
Source: PLoS One. 2023 Dec 6;18(12):e0294535. doi: 10.1371/journal.pone.0294535 (PMC10699614; doi:10.1371/journal.pone.0294535)
Supplement: S1 File — (PY) [file pone.0294535.s005.py]

# Install RDKit.
#%%capture
#!pip install rdkit-pypi
 
from rdkit import Chem
from rdkit.Chem import Draw
from rdkit.Chem.Draw import IPythonConsole
from rdkit.Chem import Descriptors
from rdkit.Chem import AllChem
from rdkit import DataStructs
import numpy as np

from rdkit import DataStructs
import statistics
ms = [Chem.MolFromSmiles('OCC(OCCCCCCCCCCCCCCCCCC)COP(O)(OCCN)=O'),
     Chem.MolFromSmiles('CCCCCCCC/C=C\CCCCCCCCCCCC(OC[C@@H](O)COP(O)(OCCN)=O)=O'),
     Chem.MolFromSmiles('O[C@@H](COP(O)(OCCN)=O)COC(CCC/C=C\C/C=C\C/C=C\C/C=C\C/C=C\CC)=O'),
     Chem.MolFromSmiles('CCCCCCCCCCCCCCCCCCCOC[C@@H](O)COP(O)(OCCN)=O'),
     Chem.MolFromSmiles('CCCCCCCC/C=C\CCCCCCCCCCOCC(OCCCCCCC/C=C\C/C=C\C/C=C\C/C=C\CC)COP(O)(OCCN)=O'),
     Chem.MolFromSmiles('CCCCCCCCCCCCCCCCCCOC[C@@H](OCCCC/C=C\C/C=C\C/C=C\C=C\CC(O)/C=C\CC)COP(O)(OCCN)=O')]
fps = [Chem.RDKFingerprint(x) for x in ms]
score1 = DataStructs.FingerprintSimilarity(fps[0],fps[1], metric=DataStructs.CosineSimilarity)
score2 = DataStructs.FingerprintSimilarity(fps[0],fps[2], metric=DataStructs.CosineSimilarity)
score3 = DataStructs.FingerprintSimilarity(fps[0],fps[3], metric=DataStructs.CosineSimilarity)
score4 = DataStructs.FingerprintSimilarity(fps[0],fps[4], metric=DataStructs.CosineSimilarity)
score5 = DataStructs.FingerprintSimilarity(fps[0],fps[5], metric=DataStructs.CosineSimilarity)
score6 = DataStructs.FingerprintSimilarity(fps[1],fps[2], metric=DataStructs.CosineSimilarity)
score7 = DataStructs.FingerprintSimilarity(fps[1],fps[3], metric=DataStructs.CosineSimilarity)
score8 = DataStructs.FingerprintSimilarity(fps[1],fps[3], metric=DataStructs.CosineSimilarity)
score9 = DataStructs.FingerprintSimilarity(fps[1],fps[4], metric=DataStructs.CosineSimilarity)
score10 = DataStructs.FingerprintSimilarity(fps[1],fps[5], metric=DataStructs.CosineSimilarity)
score11 = DataStructs.FingerprintSimilarity(fps[2],fps[3], metric=DataStructs.CosineSimilarity)
score12 = DataStructs.FingerprintSimilarity(fps[2],fps[4], metric=DataStructs.CosineSimilarity)
score13 = DataStructs.FingerprintSimilarity(fps[2],fps[5], metric=DataStructs.CosineSimilarity)
score14 = DataStructs.FingerprintSimilarity(fps[3],fps[4], metric=DataStructs.CosineSimilarity)
score15 = DataStructs.FingerprintSimilarity(fps[3],fps[5], metric=DataStructs.CosineSimilarity)
score16 = DataStructs.FingerprintSimilarity(fps[4],fps[5], metric=DataStructs.CosineSimilarity)
scores = [score1, score2, score3, score4, score5, score6, score7, score8, score9, score10, score11, score12, score13, score14, score15, score16]
x = statistics.mean(scores)
x
